# Supplementary material for: The Effects of Chronic Unpredictable Mild Stress and Semi-Pure Diets on the Brain, Gut and Adrenal Medulla in C57BL6 Mice
Source: Int J Mol Sci. 2023 Sep 27;24(19):14618. doi: 10.3390/ijms241914618 (PMC10572190; doi:10.3390/ijms241914618)
Supplement: Supplementary file 1 [file ijms-24-14618-s001.zip]

Archive with 3 entries (3 files):
- Supplementary Data.pdf
- Supplementary Diet Data.pdf
- Western Blot Raw Values.xlsx
