# Supplementary material for: The Effects of Chronic Unpredictable Mild Stress and Semi-Pure Diets on the Brain, Gut and Adrenal Medulla in C57BL6 Mice
Source: Int J Mol Sci. 2023 Sep 27;24(19):14618. doi: 10.3390/ijms241914618 (PMC10572190; doi:10.3390/ijms241914618)
Supplement: Supplementary file 1 [file ijms-24-14618-s001.zip › Western Blot Raw Values.xlsx]

## Sheet: Sheet1
Western Blot Raw Data Values
Figure 6
	Control AIN93M						Control HFD						Control SUP						CUMS AIN93M						CUMS HFD						CUMS SUP
Protein
TPH2	312.488	307.312	314.234	292.867	333.938	330.867	355.547	401.336	381.555	408.559	403.031	332.105	405.078	393.023	316.773	343.719	439.898	434.562	419.098	387.906	448.383	387.539	395.484	410.973	364.309	368.695	453.094	389.16	388.711	410.512	426.027	426.102	333.02	418.414	448.051	315.143
GAPDH	2333.54	2310.21	2322.16	2771.23	2525.58	2583.95	2564.77	2590.36	2335.27	2846.14	2740.76	2508.71	2395.03	2162.41	2035.84	2594.63	2724.25	2621.13	2337.96	1450.09	2032.54	2635.68	2778.14	2628.45	2176.54	2198.22	1737.34	2755.15	2810.67	2733.92	2353.66	2218.02	2327.56	2544.25	2657.45	2805.08
IDO	1600.27	1727.87	1406.42	1388.21	1769.59	2353.29	1914.24	1749.03	1566.56	1676.14	1675.94	1572.38	1277.57	1130.1	1201.52	1473.73	2742.06	2797.25	2032.09	1857.72	1867.52	2629.54	2415.54	2504.01	1564.92	1352.93	2168.01	2286.27	2136.84	2583.22	1906.99	2274.87	1731.31	2135.91	2121.74	1659.73
GAPDH	2333.54	2310.21	2322.16	2771.23	2525.58	2583.95	2564.77	2590.36	2335.27	2846.14	2740.76	2508.71	2395.03	2162.41	2035.84	2594.63	2724.25	2621.13	2337.96	1450.09	2032.54	2635.68	2778.14	2628.45	2176.54	2198.22	1737.34	2755.15	2810.67	2733.92	2353.66	2218.02	2327.56	2544.25	2657.45	2805.08
MAO-A	114.977	133.033	143.612	286.506	219.592	182.432	146.201	163.708	163.076	194.463	200.328	196.818	141.125	130.578	119.43	188.986	197.312	172.205	154.295	160.265	135.967	139.814	141.771	154.624	145.835	182.736	139.531	155.195	143.659	157.504	173.375	151.145	153.945	175.002	168.662	167.971
GAPDH	1729.41	1735.31	1784.71	1882.79	1694.06	1753.03	1895.68	2027.62	1878.59	1705.89	1629	1606.46	1901.26	1865.43	1624.05	1610.86	1637.15	1647.63	1942.34	2088.8	1950.04	1755.92	1715.47	1791.56	1899.7	2087.01	1861.92	1767.3	1705.8	2117.36	1906.84	1951.48	2087.4	1939.68	1816.48	2014.95
VMAT2	388.809	464.889	566.606	291.191	278.903	296.709	623.214	747.355	633.792	330.491	327.478	320.494	604.471	489.701	428.169	326.091	330.718	357.848	511.319	549.247	472.377	384.648	241.187	318.253	486.375	538.006	482.356	349.908	318.063	380.754	483.579	465.116	475.795	378.921	328.699	304.296
β-actin	39951.4	32758.6	32578.3	28200.7	28049.3	32233.4	26576.3	26739.8	26905.8	29798.4	29302.3	28276	23382.1	23360.9	25666.7	25494.4	33649.5	33596.6	31384.6	30468.6	31009.6	36072.4	34649	24854.4	30168	33627.2	28977.1	42432	30791.4	24481	27459.4	31849.8	35942	34994.4	24086.5	11509.9
SERT	323.775	401.863	290.076	380.705	305.516	394.463	339.152	363.821	337.705	362.879	331.209	404.859	382.787	346.153	243.947	262.457	476.406	403.512	526.55	482.069	450.553	406.607	442.201	448.113	454.218	645.188	512.612	533.152	482.051	553.65	585.898	501.451	599.004	457.576	552.408	459.809
GAPDH	1729.41	1735.31	1784.71	1882.79	1694.06	1753.03	1895.68	2027.62	1878.59	1705.89	1629	1606.46	1901.26	1865.43	1624.05	1610.86	1637.15	1647.63	1942.34	2088.8	1950.04	1755.92	1715.47	1791.56	1899.7	2087.01	1861.92	1767.3	1705.8	2117.36	1906.84	1951.48	2087.4	1939.68	1816.48	2014.95
Figure 7
	Control AIN93M						Control HFD						Control SUP						CUMS AIN93M						CUMS HFD						CUMS SUP
Protein
TPH2	190.92	174.072	187.059	214.654	227.611	193.271	207.096	175.826	214.484	243.383	246.088	215.018	193.613	206.141	176.1	194.371	205.371	188.387	189.887	212.432	228.076	217.439	210.375	222.699	214.555	201.02	203.58	243.689	233.416	246.951	227.932	233.43	237.426	231.629	251.43	219.473
β-actin	19797.3	18824.8	15061.8	22134.1	23364.2	23515.9	13914.3	15047.6	13368	20503.6	19762	22048.6	12083.9	13656.2	15252.7	21157.1	21994.9	22022.5	13306	16121.9	17572.6	21685.6	21385.1	21615.9	16332.1	14857	15132.2	17312.8	20692	20707.9	15783.2	14928.7	15306.1	19926.3	20450.8	21677.8
IDO	1432.97	1310.4	1159.32	1338.95	1610.46	1676.01	1182.38	1202.49	1067.46	1577.54	1356	1593.44	1017.67	1032.4	1232.53	1414.07	1482.26	1527.59	1083.9	1239.18	1356.45	1583.96	1563.09	1670.92	1290.87	1163.4	1266.98	1181.84	1469.83	1430.68	1230.85	1159.71	1097.52	1282.88	1281.79	1243.75
β-actin	19797.3	18824.8	15061.8	22134.1	23364.2	23515.9	13914.3	15047.6	13368	20503.6	19762	22048.6	12083.9	13656.2	15252.7	21157.1	21994.9	22022.5	13306	16121.9	17572.6	21685.6	21385.1	21615.9	16332.1	14857	15132.2	17312.8	20692	20707.9	15783.2	14928.7	15306.1	19926.3	20450.8	21677.8
MAO-A	49.8672	29.1934	39.127	67.0273	67.2773	78.3105	43.1836	76.4199	50.4766	71.9727	41.0742	85.2773	43.9766	11.7793	37.5586	52.5273	34.1074	54.0488	46.5547	27.5664	54.3359	52.0918	86.2734	51.4473	64.9883	51.1836	33.209	75.0078	57.6094	99.8242	56.0332	55.5352	47.5605	78.8789	91.8086	113.168
β-actin	19797.3	18824.8	15061.8	22134.1	23364.2	23515.9	13914.3	15047.6	13368	20503.6	19762	22048.6	12083.9	13656.2	15252.7	21157.1	21994.9	22022.5	13306	16121.9	17572.6	21685.6	21385.1	21615.9	16332.1	14857	15132.2	17312.8	20692	20707.9	15783.2	14928.7	15306.1	19926.3	20450.8	21677.8
VMAT2	160.33	156.03	171.376	214.893	207.323	192.232	199.878	228.401	230.868	221.824	178.494	236.151	186.435	210.072	324.277	206.195	182.195	196.419	197.406	184.534	204.716	224.453	209.953	209.189	223.425	205.392	157.294	222.344	207.895	193.853	178.709	200.23	173.44	172.711	195.217	188.005
β-actin	19797.3	18824.8	15061.8	22134.1	23364.2	23515.9	13914.3	15047.6	13368	20503.6	19762	22048.6	12083.9	13656.2	15252.7	21157.1	21994.9	22022.5	13306	16121.9	17572.6	21685.6	21385.1	21615.9	16332.1	14857	15132.2	17312.8	20692	20707.9	15783.2	14928.7	15306.1	19926.3	20450.8	21677.8
SERT	77.3594	76.0195	60.1152	74.3906	72.2227	88.1621	65.5625	58.0488	81.9863	96.7227	97.4443	94.8633	63.7266	84.623	89.1855	89.2109	92.9287	78.5605	94.4727	90.9316	124.357	105.189	81.5723	100.041	121.861	127.984	117.195	111.328	108.798	102.51	117.053	127.746	127.945	136.906	167.877	160.512
β-actin	19797.3	18824.8	15061.8	22134.1	23364.2	23515.9	13914.3	15047.6	13368	20503.6	19762	22048.6	12083.9	13656.2	15252.7	21157.1	21994.9	22022.5	13306	16121.9	17572.6	21685.6	21385.1	21615.9	16332.1	14857	15132.2	17312.8	20692	20707.9	15783.2	14928.7	15306.1	19926.3	20450.8	21677.8
Figure 8
	Control AIN93M						Control HFD						Control SUP						CUMS AIN93M						CUMS HFD						CUMS SUP
Protein
Hippocampal BDNF	366.32	430.617	568.379	660.219	451.758	498.156	552.543	661.098	503.828	560.883	577.908	440.215	666.02	465.848	385.656	421.262	653.809	618.473	537.664	602.309	555.832	544.07	268.809	562.312	393.41	621.355	143.59	904.723	680.582	824.305	531.332	389.941	498.91	747.803	37.875	540.457
GAPDH	1729.41	1735.31	1784.71	1882.79	1694.06	1753.03	1895.68	2027.62	1878.59	1705.89	1629	1606.46	1901.26	1865.43	1624.05	1610.86	1637.15	1647.63	1942.34	2088.8	1950.04	1755.92	1715.47	1791.56	1899.7	2087.01	1861.92	1767.3	1705.8	2117.36	1906.84	1951.48	2087.4	1939.68	1816.48	2014.95
PFC BDNF	133.527	161.469	133.969	211.199	212.938	159.547	179.129	114.539	182.43	142.254	197.367	145.297	142.746	121.062	148.293	234.41	233.84	224.043	120.402	159.535	124.656	217.293	211.32	173.984	109.078	112.867	134.715	243.875	185.105	220.305	186.891	158.711	152.598	242.809	242.68	323.652
β-actin	19797.3	18824.8	15061.8	22134.1	23364.2	23515.9	13914.3	15047.6	13368	20503.6	19762	22048.6	12083.9	13656.2	15252.7	21157.1	21994.9	22022.5	13306	16121.9	17572.6	21685.6	21385.1	21615.9	16332.1	14857	15132.2	17312.8	20692	20707.9	15783.2	14928.7	15306.1	19926.3	20450.8	21677.8
Figure 9
	Control AIN93M						Control HFD						Control SUP						CUMS AIN93M						CUMS HFD						CUMS SUP
Protein
TPH2	4257.14	3023.26	2940.66	5457.02	8126.46	5298.11	2530.36	985.945	1855.86	5454.48	7494.63	6163.25	2773.97	3289.53	1341.54	10096	7921.56	6394.62	2565.72	2244.02	1519.89	5018.83	3711.86	3020.29	2648.53	4373.1	4771.37	6144.12	7548.48	8824.48	5928.62	6163.14	8206.64	9922.5	9726.42	13640.4
β-actin	4550.86	6152.44	4866.51	8198.99	12044.3	6975.53	5454.52	2934.09	5258.89	6003.74	6575.21	6730.98	6574.47	6882.02	3153.15	8160.4	9963.76	10535.9	4459.44	4456.35	4349.79	7918.71	7070.07	6830.8	5226.75	6177.36	8860.67	12779.6	14104.2	14694.7	8279.52	7966.43	5080.32	15151.8	12546.4	13878.2
TPH1	208.846	211.1	240.117	199.18	140.529	129.83	199.25	114.02	135.164	146.404	193.826	167.784	144.5	156.648	173.391	277.928	220.99	236.895	123.816	135.389	146.34	179.893	191.457	182.57	154.215	130.219	168.479	204.537	190.545	196.887	189.264	216.404	187.205	234.736	222.248	241.963
β-actin	27921.1	31552.1	26803	26253	28378.6	26450.8	29651.3	24614.4	28219.8	26504.1	30471.3	28112.7	24299.6	24955.1	19322.2	32902.2	28647.3	27524.5	28836	26735.2	23943.3	27022.6	26962.3	23907	30340.1	27631.1	24808.3	33448.7	29803.1	29267.7	24646.9	22255.9	22442.4	26008.4	24974.4	28960
IDO	2477858	3584235	2340984	1624971	1981678	1707015	2.55584e+06	2108881	2978256	1828238	1884917	2006237	3.04315e+06	3256748	2450071	2169989	1764278	1681177	2703302	2836399	2663002	1999391	2203423	1907511	2.72985e+06	2361594	2.77248e+06	2334973	2170566	2061476	3.08887e+06	2677852	2208023	2005397	2298334	2030598
β-actin	27921.1	31552.1	26803	26253	28378.6	26450.8	29651.3	24614.4	28219.8	26504.1	30471.3	28112.7	24299.6	24955.1	19322.2	32902.2	28647.3	27524.5	28836	26735.2	23943.3	27022.6	26962.3	23907	30340.1	27631.1	24808.3	33448.7	29803.1	29267.7	24646.9	22255.9	22442.4	26008.4	24974.4	28960
MAO-A	2022.84	2157.25	1066.85	725.066	1303.09	1067.46	2247.9	545.539	1250.21	1023.09	2314.05	1378.06	1540.61	1346.69	203.137	1129.6	1177.71	895.504	1713.03	1462.72	975.115	1306.69	1337.94	587.518	1170.28	1392.98	1397.24	1374.23	1828.04	1668.45	729.139	588.309	555.389	1147.77	800.57	1117.28
β-actin	8929.63	8099.7	6726.37	7279.7	7005.48	5960.16	6669.13	5498.53	5868.8	5761.4	6519.86	3715.21	5857.83	6113.11	5069.92	7021.93	7321.76	7351.85	5796.63	5900.5	6077.09	6487.9	6399.03	5421.36	6216.05	6169.32	6303.27	5851.24	4752.73	6068.31	6087.19	5781.81	6256.64	6023.46	6083.83	7101.62
SERT	721.879	1480.95	790.492	1016.85	1538.49	1182.71	836.562	300.148	906.879	1424.37	2048.97	1650.13	1168.59	785.98	327.219	2159.95	1611.15	1386.87	849.941	603.723	802.633	1188.95	812.016	553.938	750.074	728.887	868.551	1311.49	9.60547	1568.91	850.332	741.5	773.203	1538.17	1239.83	1445.57
β-actin	4550.86	6152.44	4866.51	8198.99	12044.3	6975.53	5454.52	2934.09	5258.89	6003.74	6575.21	6730.98	6574.47	6882.02	3153.15	8160.4	9963.76	10535.9	4459.44	4456.35	4349.79	7918.71	7070.07	6830.8	5226.75	6177.36	8860.67	12779.6	14104.2	14694.7	8279.52	7966.43	5080.32	15151.8	12546.4	13878.2
Figure 15
	Control AIN93M						Control HFD						Control SUP						CUMS AIN93M						CUMS HFD						CUMS SUP
Protein
Total TH	1431749	1131835	1096866	1152341	1.03397e+06	1.02894e+06	1119119	1137808	1068408	1.03884e+06	902680	1167190	1068150	945940	1347101	1.20866e+06	985474	1132252	1179894	1158112	1249735	1024696	1082186	1043773	1630520	1962502	1596700	837312	978193	896602	1091482	1343391	1256768	1030231	973690	1239570
β-actin	4019	6805.62	7634.19	6441.31	3997.88	8463.51	8851.65	7835.96	5981.13	7144.76	1992.86	5159.32	8462.37	7489.62	3749.7	5967.96	7200.65	7694.71	9489.61	6482.84	7884.98	3019.28	3363.76	5029.19	9576.15	8066.14	8353.3	4137.66	5608.53	4682.62	7865.04	6402.38	3916.22	8149.07	8025.11	6308.63
pSer19TH	32337.3	31362	22240	27776	22897.5	27858.6	31154.8	42321.9	17585.2	25910.9	11854.8	25167.2	19860.9	18365.9	27754.5	27123.4	17156	16509.9	23134.4	18548.3	10151.8	11342.2	10590.1	13938.8	17621.3	14736.3	9986.28	9987.07	21945.1	13222.9	7874.22	3870.51	2271.19	16427.7	17740.7	18937.3
Total TH	1431749	1131835	1096866	1152341	1.03397e+06	1.02894e+06	1119119	1137808	1068408	1.03884e+06	902680	1167190	1068150	945940	1347101	1.20866e+06	985474	1132252	1179894	1158112	1249735	1024696	1082186	1043773	1630520	1962502	1596700	837312	978193	896602	1091482	1343391	1256768	1030231	973690	1239570
pSer31TH	23071.9	17468.1	7411.58	17799.9	11155.1	16466.5	16941.1	20753.3	2615.49	16217.4	705.32	572.086	6431.42	5006.5	13320.5	9064.5	4885.36	6572.52	4988.89	9284.89	5145.14	1348.32	1318.23	6328.17	4992.86	5003.96	5208.6	393.543	554.752	58.293	6257.29	9004.27	8282.49	4653.83	7745.97	14901.1
Total TH	1431749	1131835	1096866	1152341	1.03397e+06	1.02894e+06	1119119	1137808	1068408	1.03884e+06	902680	1167190	1068150	945940	1347101	1.20866e+06	985474	1132252	1179894	1158112	1249735	1024696	1082186	1043773	1630520	1962502	1596700	837312	978193	896602	1091482	1343391	1256768	1030231	973690	1239570
pSer40TH	4644.62	3455.34	1672.56	3266.77	1344.34	4023.86	2294.47	3537.69	1316.66	3753.08	1874.48	3984.91	584.061	661.656	2692.32	3336.62	1053.11	817.387	937.734	1591.72	642.615	1490.69	1999.04	1624.1	2427.64	2443.38	1486.26	605.734	3343.29	382.012	1137.44	1235.48	1585.52	497.68	2001.16	1913.67
Total TH	1431749	1131835	1096866	1152341	1.03397e+06	1.02894e+06	1119119	1137808	1068408	1.03884e+06	902680	1167190	1068150	945940	1347101	1.20866e+06	985474	1132252	1179894	1158112	1249735	1024696	1082186	1043773	1630520	1962502	1596700	837312	978193	896602	1091482	1343391	1256768	1030231	973690	1239570
PNMT	6969.01	6550.44	4240.68	3074.52	3249.78	4978.97	3220.15	6264.86	1754.2	7306.09	2811.96	5561.1	2306.57	1635.47	5981.34	4999.97	3073.82	2304.95	2941.22	3924.53	2567.05	2571.12	2810.51	3037.8	8434.55	8491.16	5551.24	1312.47	4236.18	1279.56	3360.28	3516.02	2865.09	2514.94	1893.52	5095.06
β-actin	15997.8	14046.6	12556.8	11346.1	9728.02	16677.7	13187	13797.3	11329.6	12900.5	6919.92	8963.84	12358.7	12315.8	12327	10206.8	9028.13	8635.97	12679	12359.1	13333	6890.5	7848.08	8764	14891	13482.9	13158.6	6532.44	9528.64	7669.82	12876.8	13033.8	12804.8	11922.1	12845.2	15252.4
SERT	169.182	177.35	344.043	165.252	150.934	734.586	252.657	203.693	114.906	188.81	68.2031	123.824	614.697	573.055	328.879	627.328	524.609	731.355	324.303	187.578	223.012	73.4307	134.783	141.646	393.861	300.386	213.701	100.295	196.291	68.9893	455.176	348.844	266.893	609.924	1147.62	239.111
β-actin	15997.8	14046.6	12556.8	11346.1	9728.02	16677.7	13187	13797.3	11329.6	12900.5	6919.92	8963.84	12358.7	12315.8	12327	10206.8	9028.13	8635.97	12679	12359.1	13333	6890.5	7848.08	8764	14891	13482.9	13158.6	6532.44	9528.64	7669.82	12876.8	13033.8	12804.8	11922.1	12845.2	15252.4
